# Supplementary material for: Neutrophil-to-lymphocyte ratio, Factor VIII and Antithrombin III: inflammatory-clotting biomarkers in glioma
Source: EXCLI J. 2021 Jul 8;20:1152–69. doi: 10.17179/excli2021-3831 (PMC8326499; doi:10.17179/excli2021-3831)
Supplement: Supplementary data [file EXCLI-20-1152-s-001.xlsx]

## Sheet: raw data
Participant group	SEX	AGE (years)	Disease duration (months)	Relapse/recurrence	Glioma grade	MGMT methylation	IDH1 mutation	Progression Free Survival (months)	Overall Survival (months)	Expanded Disability Status Score	Karnofsky Performance Status	Steroid dose (mg)	D-dimer	PT	PTT	aPTT	Fibrinogen	ATIII	FVIII	WBC	PLT	Hb	Neu	Lym	NLR	PLR	MPV
HS	M	32											97	101	0.99	29.6	268	96	121	4.66	139	14.2	2.4	1.75	1.37	79.43	10.6
HS	M	54											79	113	1	32	268	101	126	5.86	260	15.7	3.45	1.68	2.05	154.76	9
HS	F	41											64	92	1	32	241	106	98	5.29	199	14	3	1	3	199	11
HS	F	40											171	99	1	32	314	112	102	6.76	274	13.4	3.46	2.35	1.47	116.6	9.9
HS	F	43											186	97	1	33	314	98	135	6.3	170	14	4	2	2	85	10
HS	F	36											49	97	1	29	314	100	131	5.1	235	13.4	2.68	2.05	1.31	114.63	8.6
HS	F	49											51	108	0.95	27	248	106		6.09	350	13	4	1.62	2.47	216.05	8
HS	F	58											55	108	1	30	435	107	157	4.61	244	14.9	2.46	1.49	1.65	163.76	8.7
HS	M	28											41	106	1	31	258	111	104	4.6	306	15.2	2.43	1.64	1.48	186.59	7.6
HS	F	24											48	79	1	37	234	110	72	5.99	273	13.1	3.7	1.56	2.37	175	9.3
HS	F	54											67	89	1	29	252	104	112	5.38	322	12.9	2.72	2.09	1.3	154.07	8.2
HS	M	49											76	109	1	33	297	105	137	6.98	259	15.7	3.99	2.09	1.91	123.92	8.9
HS	F	33											45	87	1	36	355	116	98	7.62	436	14	5	2	2.5	218	7
HS	F	35											82	99	1	30	249	104	99	4.77	249	12.8	2.45	1.8	1.36	138.33	8
HS	F	27											106	91	1	30	285	107	134	5.8	238	14	3.43	1.9	1.81	125.26	8.7
HS	F	42											73	92	1	29	224	94	92	6.56	371	13.6	3.3	2.39	1.38	155.23	8.3
HS	F	45											69	105	1	30	258	107		4.68	169	14	3	2	1.5	84.5	11
HS	F	41											118	109	1	32	268	118	85	6.49	304	13.1	4.63	1.25	3.7	243.2	8.7
HS	M	62											71	92	1	30	305	94	137	8.48	274	15.1	4.52	3.09	1.46	88.67	8.4
HS	F	53											75	105	1	29	297	100	150	8.1	264	11.1	5.12	2.51	2.04	105.18	10.9
HS	M	38											104	115	1	28	247	121	136	4.07	182	14.8	2	2	1	91	10
HS	M	45											53	95	1	33	274	112	89	6.14	258	14.2	3	3	1	86	9
HS	F	46											106	111	1	29	402	107	156	11.3	302	16	7	3	2.33	100.67	11
MS	F	36	127	yes						1			130
MS	M	38	129	no						1			256	103	1	29	368	116	135	10.51	152	15.1	7.65	1.91	4.01	79.58	12
MS	F	28	49	yes						2			343
MS	M	39	197	no						1			35	106	0.96	29	202	108	123	4.74	167	15	3	2	1.5	83.5	8
MS	F	58	224	yes						4			76
MS	F	29	167	no						1.5			126		1.05	33	370	112	100	6.64	285	14.5	3.18	2.89	1.1	98.62	8.2
MS	F	50	27	no						0			265	106	1	29	301	97	130	8.37	322	13.5	5.46	1.99	2.74	161.81	9.6
MS	F	29	178	yes						2			192
MS	F	40	0	yes						5.5			79
MS	F	52	204	no						1.5			105	90	1	34	345	116	129	6.6	328	11	3	2	1.5	164	9
MS	F	37	163	no						0			81	105	0.97	31	251	110	73	7.32	254	12	4	3	1.33	84.67	8
MS	M	49	217	no						4			213	99	1	30	395	104	145	6.42	157	14.4	3.54	1.88	1.88	83.51	10.5
MS	F	45	11	yes						2			44
MS	F	38	40	yes						2			113
MS	F	55	34	yes						6.5			289
MS	F	39	128	no						2.5			84	63	1.36	28.4	217	100	129	6.15	267	13	4	1	4	267	9
MS	F	37	132	no						2			117	91	1	28	277	85	122	5.7	329	13	3	2	1.5	164.5	8
MS	F	49	67	yes						3			146
MS	F	46	225	no						2			57
MS	F	25	89	no						1			76	95	1	29	236	107	111	4.42	207	13	1	2	0.5	103.5	9
MS	F	46	160	no						0			81	130	1	28	426	119	124	4.64	323	14.2	2.4	1.84	1.3	175.54	7
MS	F	49	154	no						1			68	100	1	26	327	101	181	6.51	346	12.9	3.82	2.06	1.85	167.96	9
MS	F	58	223	no						2.5			116	92	1	28	370	101	71	5.29	191	13	3	1	3	191	8
MS	F	47	66	no						4			61
MS	M	62	175	no						3.5			59	106	0.096	30	353	99	85	5.3	282	15	3	0.9	3.33	313.33	8
MS	F	41	88	no						2.5			22	87	1.09	34.9	227	105	70	4.93	244	12	3	2	1.5	122	8
MS	F	50	0	no						3			115
MS	F	45	131	no						1.5			104	99	1	31	347	106	143	8.24	228	13.1	5.29	2.32	2.28	98.28	17
MS	F	56	176	yes						2			83	96	1	34	319	114	117	3.86	197	13.2	2.29	0.99	2.31	198.99	10.3
MS	M	30	56	no						1			76	96	1.03	31	258	103	132	5.55	257	15.3	3.25	1.51	2.15	170.2	7.2
MS	F	48	351	yes						2.5			202	93	1.04	32	399	120	137	4.76	205	12.2	2.98	1.19	2.5	172.27	12.7
MS	M	32	3	yes						1.5			622
MS	F	42	101	no						1.5			89	103	1	30	287	111	131	4.5	252	11	3	1	3	252	9
MS	F	53	37	yes						1			39	108	1	31	271	107	130	8.24	240	13.3	5.33	2.16	2.47	111.11	8.9
MS	F	44	165	no						1			112	85	1	34	370	100	80	5.22	232	13.5	3.66	0.82	4.46	282.93	10.5
MS	F	42	304	no						2.5			155	95	1	30	247	106	118	4.22	224	14.1	3.29	0.57	5.77	392.98	10.8
MS	M	45	215	no						3			22	108	1	32	309	112	97	8.61	311	14.7	5.08	2.56	1.98	121.48	8.1
MS	F	40	174	no						1			85	95	1	32	337	108	98	5.12	297	13	3	1	3	297	8
MS	M	37	160	no						4			33
MS	F	51	199	yes						2			243
MS	M	53	96	no						3			45	90	1	28	381	112	145	3.77	153	14	1.65	1.58	1.04	96.84	8.6
MS	F	28	115	no						1			86
MS	F	42	127	no						0			140	101	0.99	26	277	98	200	5.9	174	12	3.37	2.01	1.68	86.57	10
MS	M	26	0	no						1			89
MS	F	33	17	no						1.5			84
MS	F	34	73	yes						3			165
MS	M	30	33	yes						1			215
MS	M	32	131	no						2			51	96	1	35	442	109	132	5.75	168	15.6	3.57	1.6	2.23	105	9.9
MS	F	52	94	no						2			148
MS	F	35	65	no						1			203	113	1	21	395	106	146	7.38	286	11.4	5.21	1.45	3.59	197.24	9
MS	M	31	11	yes						1			108
MS	M	48	207	yes						7			237
MS	F	36	202	yes						4			193	106	1	31	227	110		5.75	245	12	4	1	4	245	9
MS	F	41	213	yes						2.5			387	101	1	25	511	136	245	21.64	274	14	20	1	20	274	8
MS	F	28	119	no						2.5			32	82	1	30	258	108	146	6.63	215	14	3	3	1	71.67	9
MS	M	37	148	yes						2.5			43	87	1	32	198	109	68	4.67	227	14.2	2.16	2.08	1.04	109.13	8
GL	F	58	12	yes	4			1	12.8		70	0	370
GL	M	44	61	yes	4			2	64.2		100	8	143	103	1	29	302	112	153	4.24	135	13.6	2.16	1.46	1.48	92.47	7.2
GL	M	49	2	yes	4	yes	no	4	6.1		100	0	42	91	1	28	265	99		7.64	191	16	4	3	1.33	63.67	9
GL	M	58	1	yes	4	yes	no	0	2.3		60	16	2113	72	1	33	1124	137		11.75	283	14.2	9.77	1.23	7.94	230.08	7.2
GL	M	64	1	no	2			3	4		100	2	139	91	1	29	291	148		11.15	238	14.2	8.31	2.09	3.98	113.88	8.2
GL	M	67	22	yes	4			6	28.9		100	0	55				324	79	169	4.12	136	13.2	2.6	0.53	4.91	256.6	8.2
GL	F	44	12	yes	4	yes	no	7	23.2		70	0	582	103	1	24	468	153	109	4.89	188	12.8	3.08	1.16	2.66	162.07	7
GL	M	38	2	yes	4	yes	no	6	18.3		100	0	84	84	1	34	347	139	247	11.42	208	16.8	9.45	1.33	7.11	156.39	7.8
GL	M	78	0	no	4	no	no	7	9.2		90	4	110	97	1	34	308	143		11.69	296	14	10	1	10	296	10
GL	M	49	22	yes	4	yes		24	50.4		100	0	123	106	0.96	29	267	120
GL	M	49	4	yes	2	yes	no	32	39.8		100	0	360	133	1	27	477	101		7.96	214	14.9	5.18	2	2.59	107	8.3
GL	M	42	10	no	3	no	yes	70.8	80.4		100	0	3	95	1	25	292	109	96	5.91	126	14.6	3.63	1.25	2.9	100.8	9
GL	F	63	12	yes	4	yes		8	24.4		70	8	465	108	1	24	472	151		12.98	226	11.5	12.14	0.43	28.23	525.58	8.5
GL	M	53	7	yes	4	yes		20	32.5		100	4	98	94	1	32	244	117		4.14	182	14.6	3.1	0.68	4.56	267.65	7.7
GL	M	29	35	yes	3	no		6	43.1		70	12	437	130	1	25	213	134	157	9.52	184	15.1	6.56	2.3	2.85	80	9
GL	F	35	19	yes	4	no		0.7	19.3		60	8	78
GL	M	32	42	yes	3			10	55.4		100	0	113	97	1	31		129	150	4.1	138	14.8	2.8	1	2.8	138	8.5
GL	M	67	17	yes	4	yes	no	3	21.8		70	4	184	98	1	32	313	144		7.88	159	12.6	4.95	2.15	2.3	73.95	8.2
GL	M	30	11	no	2	no	yes	29.4	40.2		100	0	27		1.05	33	351	119		5.32	162	15.2	3.03	1.5	2.02	108	10.5
GL	F	67	0	no	4	yes	yes	19	38.4		100	4	187	102	1	27	243	130	197	8.4	188	11	6.9	1.2	5.75	156.67	6.9
GL	M	56	12	yes	4			2	20.5		60	8	127	113	1	32	250	154	162	10.6	199	14	9.6	0.8	12	248.75	6.5
GL	M	44	220	yes	2			3	227.2		70		137	106	1	29			101	10.5	181	13.1	6.2	3.5	1.77	51.71	8.9
GL	M	75	0	no	4	yes	no	17	17.6		100	0	117				306	140		10.58	188	17.3	9.1	0.95	9.58	197.89	7.7
GL	M	52	0	no	2	yes	yes	45.4	45.1		100	0	88				207	132		11.42	175	16.1	9.71	0.86	11.29	203.49	7.6
GL	M	55	0	no	4	no	no	8	9.7		60	8	322				229	123		12.76	266	14.6	10.11	1.19	8.5	223.53	9.8
GL	F	59	34	no	4	yes	no	0.5	44.1		70	4	3665	90	1	34	553	152		7.5	153	14.3	5.97	1.6	3.73	95.63	7.3
GL	M	43	11	yes	4	no		7	23.6		100	0	260				222		92	4.59	239	14.3	2.07	1.97	1.05	121.32	7.2
GL	F	43	129	yes	3			10	143.9		80	0	335	11	1	26	384	166	217	5.5	222	12.3	3.3	1.7	1.94	130.59	6.8
GL	M	65	0	no	4			2	1.7		60	8	2554	96	1	35	173	117		7.71	101	16.4	6	1	6	101	7
GL	M	66	25	yes	4			7	35.9		100	8	608	105	0.97	31	364	135	164
GL	M	35	139	yes	3			1	144.9		50	0	1094	107	1	26	328	123	194	7.1	140	13.3	5	1.2	4.17	116.67	6
GL	M	46	0	no	4	no	no	16	27.2		100	8	118	99	1	30	195	134		16.14	245	15	14	1	14	245	10
GL	M	37	3	no	3	no	no	6	15.1		90	4	79	101	1		240	136		8.66	176	15.9	5.94	2.03	2.93	86.7	9.8
GL	M	70	1	yes	2			5	20.6		70	4	103	103			308	117		5.68	224	12.6	2.79	2.43	1.15	92.18	8.9
GL	M	46	15	yes	4	no	no	3	23.7		100	0	1653	122	1	24	277	106		14.42	209	14	13	1	13	209	8
GL	M	73	0	yes	4	yes	no	50	42.2		100	4	116	113	1	23	444	100		8.03	235	13	5	2	2.5	117.5	9
GL	M	48	0	no	4	no	no	10	13.8		90	4	93	109	1	24	240	132		15.33	273	15.8	10.57	3.61	2.93	75.62	8.5
GL	F	58	0	no	4	yes	no	9	12.6		70	8	39	103	1	27	216	123		10.91	130	16	7	2.54	2.76	51.18	9
GL	F	76	0	no	4	no	no	4	8.2		70	4	181				345	92		7.51	242	11.4	5.31	1.14	4.66	212.28	8.3
GL	F	47	2	no	4			95.6	97.9		100	0	229	116	1		327	120		4.65	193	12	3	1	3	193	7
GL	M	75	0	no	4	no	no	2	3.5		50	16	476	11	1	24	227	110		8.95	288	15.1	7.46	1.04	7.17	276.92	8
GL	M	75	0	no	4	no	no	4	5		70	4	184				400	119		11.15	191	12.8	10.04	0.71	14.14	269.01	8.4
GL	M	56	10	yes	4			1	10.5		60	16	1040	93	1	27				8.9	162	12	6.85	1.31	5.23	123.66	7.6
GL	M	60	63	yes	2	no		3	72.4		100	0	271	97	1	27	282	110	192	4.23	107	14.4	2.77	0.8	3.46	133.75	7.7
GL	F	50	0	yes	4	no	no	8	10.3		60	16	358	83	1	25	395	116		7.75	359	13.1	5.54	1.58	3.51	227.22	7.6
GL	M	60	0	no	4	no	no	21.1	21		100	4	198	92	1	32	643	127		7.04	281	13.3	5.19	1.16	4.47	242.24	8.6
GL	M	36	59	no	2			3	95.7		80	0	83	111	1	27	249	121	145	6.1	264	14.2	2.97	2.38	1.25	110.92	8.2
GL	F	76	0	no	4	no	no	10	11.8		70	8	119	89	1	31	239	121		11.06	280	13	7	3	2.33	93.33	9
GL	M	61	0	no	4	no	no	4	8.4		80	8	216	88	1	25	312	129		9.75	139	15.3	7.66	1.57	4.88	88.54	8
GL	M	47	116	yes	3			7	124.3		60	16	33	94	1	31				3.13	200	13.2	1.56	0.99	1.58	202.02	7.8
GL	M	48	13	yes	4			8	21		80	16	430	101	1	24
GL	M	65	0	no	4	yes	no	6	5.5		100	2	61	108	1	28	237	107		9.6	208	14	7	2	3.5	104	9
GL	F	76	0	no	4	no	no	5	12.6		80	0	220	80	1	28	264	109		4.25	245	12	2.48	1.16	2.14	211.21	8.4
GL	F	40	27	yes	3			3	31.1		80	8	527
GL	F	67	9	no	4	no	no	5	15.1		70	8	92	111	1	30	288	137		3.99	163	12.9	2.15	1.41	1.52	115.6	7.7
GL	M	50	43	yes	3			7.1	50.5		80	8	373	101	1	26	294	119	218	8.9	159	14.9	7.6	0.8	9.5	198.75	7.6
GL	M	66	28	yes	4	yes		1	30		70	4	445	63	1.36	28.4
GL	F	46	14	yes	4	no	no	2	22.3		70	4	125							12.96	317	13.6	9.6	2.15	4.47	147.44	7.1
GL	M	66	1	yes	4	yes	no	12	17.7		100	0	93	97	1	28	245	122		18.59	243	16.9	15.5	1.95	7.95	124.62	8.5
GL	M	77	2	yes	4	yes	no	1	3.4		60	2	190	115	1	25	227	118		13.18	281	16.9	8.89	2.94	3.02	95.58	8.3
GL	M	27	43	yes	3			2	45		80	8	156
GL	F	45	18	yes	4			3	26.6		100	0	361	95	1	29	276	133	232	7.18	319	12.8	6.05	0.61	9.92	522.95	7.8
GL	M	57	12	yes	4	yes		1	14.3		80	0	21	105	1	27				9.13	184	17	8	1	8	184	9
GL	F	78	0	yes	3	yes	no	11	11.1		80	8	652	101	1	26	382	113		7.38	291	13.4	5.8	1.34	4.33	217.16	9.1
GL	M	74	0	no	4	yes		32	37.5		100	4	374	104	1	26	233	110		8.6	276	15	7	1	7	276	8
GL	F	70	24	yes	4	no		11	35.2		100	0	265	84	1	35	335	113	178	6.25	162	11.6	5.2	0.47	11.06	344.68	6.7
GL	M	60	3	no	4	yes		8	57.1		100	0	121	130	1	28	294	81		6.4	167	14	4	2	2	83.5	8
GL	M	51	12	yes	4			4	22		80	4	340	107	1	26	426	158	214	6.32	181	17.2	4.48	1.26	3.56	143.65	6.9
GL	F	52	0	no	4	yes	no	3	6.4		70	16	97	99	1	32	278	127		10.12	182	13.8	8.67	0.94	9.22	193.62	9
GL	F	56	13	yes	4	no	no	4	18.5		100	4	373	92	1	28
GL	M	54	1	yes	4			17	19.9		100	0	28	97	1	33	364	134		11.81	23	13	9	2	4.5	11.5	7
GL	F	27	31	yes	3	yes		2	38.4		100	0	116	92	1	25		115	151	8.8	178	13.9	6	1.8	3.33	98.89	10.4
GL	M	69	0	yes	4	no	no	4	6.7		70	16	539	91	1	27	594	105		12.53	349	13.4	8.64	2.9	2.98	120.34	7.2
GL	M	64	15	yes	4			5	21		100	8	241					115	150	11.6	130	14.8	10.8	0.5	21.6	260	7.5
GL	F	34	17	yes	3	yes	yes	3	19.9		70	4	262							7.21	226	13.4	5.33	1.32	4.04	171.21	7.4
GL	M	62	1	no	4	no		14	20.6		70	0	180	97	1	29	434	145		7.5	175	13.2	5.5	1.2	4.58	145.83	7.3
GL	M	82	0	no	4	yes	no	2	5.5		60	0	198	106	0.096	30	398	128		11.87	383	15.2	8.66	2.03	4.27	188.67	8.6
GL	M	48	19	yes	3			3	22.2		100	0	609				281			4.24	107	16.5	3.45	0.44	7.84	243.18	6.2
GL	M	40	58	yes	3			2	63.3		70	0	24	110	1	27	243	99	139	4.3	141	15.7	2.3	1.4	1.64	100.71	8.3
GL	M	31	0	no	3	yes		14	31.3		100	0	179	87	1.09	34.9	264	160		10.87	200	15.4	8.19	1.72	4.76	116.28	8
GL	F	63	18	yes	4	no	no	6	27.1		60	4	251				302	104		16.47	156	12.4	15.31	0.58	26.4	268.97	8.2
GL	F	72	0	no	4	no	no	9	22.9		80	4	339				167	107		11.02	180	14.7	8.38	1.74	4.82	103.45	8.3
GL	M	75	17	no	3			1	18.5		70	4	162	103	1	27	600		78	4.7	186	12.4	4	0.4	10	465	6.2
GL	M	45	21	yes	4			4	26.4		70	8	39				242	145	318	6.95	98	14	5.62	0.89	6.31	110.11	8.6
GL	F	69	8	no	3	no		13	17.7		60	8	209	99	1	31	313	124		12.1	236	13.3	6.99	4.17	1.68	56.59	9.2
GL	F	56	8	yes	4			5.1	13.6		60	8	190							3.79	144	14	2	1	2	144	8
GL	M	48	4	yes	4	no	no	2.4	6.4		50	8	217	98	1		288	103		11.16	175	12.5	6.3	3.87	1.63	45.22	11
GL	M	59	0	no	2	no	no	17	20.3		100	0	57	96	1	34	246	119		7.76	158	15.2	6.22	0.88	7.07	179.55	8.6
GL	M	70	2	yes	4	no		8	12.2		60	16	68	115	1	25	216	112		9.67	185	14.4	8.09	1.2	6.74	154.17	10.2
GL	M	44	30	yes	4			15	33.3		60	0	3193	108	1	20	490	130		9.9	145	12.7	8.8	0.5	17.6	290	7.1
GL	M	47	30	yes	4			4	34.5		60	0	126	74	1	27	344	147	102	10.4	183	15.8	9.1	1.1	8.27	166.36	8.1
GL	M	76	0	no	4	yes	no	1	1.8		60	8	270				567	121		11.6	174	13	10.18	0.4	25.45	435	8.6
GL	M	73	15	yes	4	yes		9	27		100	2	61	96	1	23	222	96	98	5.39	80	14.3	3.29	1.52	2.16	52.63	10.9
GL	F	56	0	no	4	yes	no	15	32.9		100	0	150				319	118		9.62	284	12	8	1	8	284	8
GL	M	61	33	yes	4			12	40.6		80	0	210	98	1	26		136		5.2	162	14.5	3.8	0.9	4.22	180	6.8
GL	M	53	7	yes	3		no	4	11.2		80	0	387	100	1	37	201	105		9.69	102	14.8	8.36	0.74	11.3	137.84	9
GL	F	77	0	no	4	yes	no	2	4.3		70	8	309	92	1	28	313	152		5.13	197	12	4	1	4	197	10
GL	M	52	0	no	3	yes	no	14	23.8		100	0	49	11	1	26	246	146		11.78	252	15.2	10.35	0.93	11.13	270.97	8.6
GL	F	41	1	no	3	yes	no	11	11.5		100	0	543	113	1	28	166	109		7.75	284	13.2	4.91	2.1	2.34	135.24	9.2
GL	M	78	0	no	4			1	2.1		50	16	80	107	1	32	246	94		5.84	195	16	4	2	2	97.5	9
GL	M	50	9	yes	4			1	14		100	0	88				270	115	184	8.9	171	15.5	7.8	0.8	9.75	213.75	7.9
GL	M	36	88	yes	2			5	94.5		100	16	94	109	1	27		131	140	5.3	132	15.3	3.6	1.2	3	110	7.7
GL	F	63	17	yes	4	no		3	24.4		60	16	123					154	191
GL	M	36	89	yes	4	yes		13	114.7		100	4	128	79	1	31		107	170	6.9	137	11.4	4	1.9	2.11	72.11	6.1
GL	M	38	0	yes	4	yes	no	21	38.5		100	0	103				214	121		11	246	13	6	4	1.5	61.5	9
GL	M	70	0	no	4	yes	no	10	9.7		80	0	41	108	1	30	230	108		11.95	129	16	8	3	2.67	43	10
GL	F	59	7	no	4			2	11.1		60	0	412				389	151		6.82	3.95	13	5.02	1.1	4.56	3.59	6.4
GL	M	60	11	yes	4	no		2	23.5		100	0	74	96	1.03	31				8.96	301	15.8	6.24	1.77	3.53	170.06	7.9
GL	F	47	2	no	4			2	5.3		50	8	187	93	1.04	32				3.01	220	10	1	1	1	220	6
GL	M	62	14	yes	4	no		1	16.3		70	0	453	122	1	26	376	129	291	7.6	248	14.7	5.3	1.6	3.31	155	5.5
GL	F	60	48	yes	4	yes	no	9	78.1		100	0	28	97	1	29	274	112		4.54	188	14.2	2.81	1.24	2.27	151.61	7.7
GL	M	49	0	yes	4			9	14.2		70	0	109	73	1	32	307	135		6.5	160	12.9	5.3	0.7	7.57	228.57	7.5
GL	F	74	0	no	4	yes	no	10	12		60	8	272	106	1	31	266	137		9.67	219	13.5	6	3	2	73	9
GL	M	57	19	yes	4	no		2	28.7		100	0	56	114	1	24	390	107	142
GL	M	45	43	yes	2	no	yes	2	45.4		60	0	256	110	1	32	254	144	255	20.14	200	14.9	18.03	0.96	18.78	208.33	8.3
GL	M	65	1	no	4	no		7	11.2		70	8	97				224	106		29.3	461	15	26	1	26	461	10
GL	F	55	14	yes	4	yes	no	2	18.7		100	4	81	103	1	30	223	139		6.8	144	12	4	2	2	72	8
GL	M	73	199	no	2	yes		3	204.7		70	0	651	105	1	23	411	114		8.27	205	15.4	5.38	2.02	2.66	101.49	8.5
GL	F	43	169	yes	2			2	171.5		100	0	81	78	1	28				10.56	213	13.4	8.14	1.51	5.39	141.06	7.1
GL	M	44	148	yes	3			34	153.5		100	2	65	110	1			133	152	8.74	259	12.3	6.73	0.98	6.87	264.29	8.1
GL	M	71	0	no	4	yes	no	54	69.3		80	0	336	115	1	27	270	128		8.86	292	15	7	1	7	292	9
GL	M	45	86	yes	2			4	92.4		100	8	60	79	1	37	219	113	175	8.29	182	14.3	5.2	1.73	3.01	105.2	9.1
GL	M	49	12	yes	4			1	18		100	0	379				356	121	274	5.44	104	11.3	4.1	1.08	3.8	96.3	7.3
GL	M	59	0	no	3	no	no	10	12.8		60	8	89	89	1	29	447	96		6.65	201	14.7	4.15	1.66	2.5	121.08	8.9
GL	F	60	0	no	4	yes	no	1	2.1		60	20	78				180	158		10.77	388	14.8	8.51	1.75	4.86	221.71	7.2
GL	M	43	34	yes	4	yes		4	39.1		100	0	260	85	1	34	465	114	213	5.8	109	11.6	4.2	0.8	5.25	136.25	7.9
GL	F	44	162	yes	2			8	177.1		100	24	148	95	1	30		127	260	4.7	161	12.3	4.4	0.1	44	1610	6.8
GL	F	54	11	yes	4	yes		41	54		100	0	71	140	1	24	414	129	157	8.58	231	12.5	7.75	0.52	14.9	444.23	8.5
GL	M	46	13	yes	4	yes		2	16.9		70	4	401	125	1	27	251	181	214	8.25	174	12.8	7.17	0.52	13.79	334.62	7.1
GL	M	58	30	yes	4		no	3	34.8		70	8	233				184			8.15	107	15.5	5.35	1.89	2.83	56.61	7.4
GL	M	61	31	yes	4			7	39		100	0	402	97	1	27	238	130	284	4.8	135	14.5	3.6	0.9	4	150	6.9
GL	F	66	24	yes	4	no		3	27.7		100	0	347	97	1	27				11.22	291	13.5	8.02	1.62	4.95	179.63	8.3
GL	F	61	18	no	4	no		5	33.9		100	0	321	108	1	32	315	112		8.12	98	12.4	5.93	1.34	4.43	73.13	8.9
GL	M	67	10	yes	2	yes	no	4	13.7		100	8	141	99	1	24	347	141		12.53	165	16.4	9.73	1.76	5.53	93.75	6.9
GL	M	66	14	yes	4	yes		5	24.9		80	4	103	73	1	23	299	114		5.53	216	15	3	1	3	216	8
GL	F	33	0	no	2	yes		14	13.5		100	12	136	82	1	31	177	138	226	13.2	212	13.9	11.8	1	11.8	212	6
GL	F	33	67	yes	2			3	71.7		80	12	66	74	1	33		107	195	7.7	252	14.3	6.1	1	6.1	252	7.9
GL	F	81	0	no	4	yes	no	11	15.9		70	4	3618	95	1	32	380	127		12.27	224	13.1	8.93	2.5	3.57	89.6	7.6
Abbreviations: HS, healthy subjects; MS, multiple sclerosis; GL, glioma; M, male; F, female; MGMT, O6 methylguanine-DNA methyltransferase; IDH1, isocitrate dehydrogenase; NLR, Neutrophil-to-lymphocyte ratio; PLR, Platelets-to-lymphocyte ratio. Normal range: WBC (White Blood Cells), 4.0-10.0 x10^3/µL; PLT (platelets), 130-400 x10^3/µL; Hb (hemoglobin), 14-18 g/dl; Neu (neutrophils), 1.8-7.5 x10^3/…
MPV (mean platelet volume), 7.4-13.4 fL; D-dimer, 0-243 ng/ml; PT (prothrombin time), 70-120%; PTT (Partial Thromboplastin Time) (INR, International Normalized Ratio), 0.8-1.2; aPTT (activated PTT), 25-36 sec; Fibrinogen, 238-450 mg/dl; ATIII (antithrombin III), 83-128%; FVIII (Factor VIII), 50-150 sec.
								r
